# Supplementary material for: Transcriptome Profiling of the Potato Exposed to French Marigold Essential Oil with a Special Emphasis on Leaf Starch Metabolism and Defense against Colorado Potato Beetle
Source: Plants (Basel). 2021 Jan 18;10(1):172. doi: 10.3390/plants10010172 (PMC7831324; doi:10.3390/plants10010172)
Supplement: Supplementary file 1 [file plants-10-00172-s001.zip]

Archive with 3 entries (2 files):
- Supplementary material/
- Supplementary material/Table S1.docx
- Supplementary material/Table S2.xlsx
