# Supplementary material for: Transcriptome Profiling of the Potato Exposed to French Marigold Essential Oil with a Special Emphasis on Leaf Starch Metabolism and Defense against Colorado Potato Beetle
Source: Plants (Basel). 2021 Jan 18;10(1):172. doi: 10.3390/plants10010172 (PMC7831324; doi:10.3390/plants10010172)
Supplement: Supplementary file 1 [file plants-10-00172-s001.zip › Supplementary material/Table S2.xlsx]

## Sheet: goseq_go_genes
category	over_represented_pvalue	under_represented_pvalue	numDEInCat	numInCat	term	ontology	down_s	down_genes	up_s	up_genes
GO:0016020	0.00042082	0.999661	477	3972	membrane	CC	267	XM_015308617.1, XM_006362953.2, XM_006366177.2, XM_006339458.2, XM_006364158.2, XM_015307577.1, XM_006364693.2, XM_006345005.2, XM_006359075.2, XM_006341870.1, XM_006358293.2, XM_006364530.2, XM_006362119.2, XM_006364694.2, XM_006345331.2, XM_006358367.2, XM_006356692.2, XM_006351699.2, XM_006351174.2, XM_015306395.1, XM_006339683.2, XM_006352886.2, XM_006343090.2, XM_006365499.2, XM_006362120.2,…	210	XM_006345824.2, XM_006360117.2, XM_006354269.2, XM_015314153.1, XM_006359701.2, XM_006354401.2, XM_006339049.2, XM_006340546.2, XM_015311686.1, XM_006348243.2, XM_006347624.2, XM_006357883.2, XM_006365682.2, XM_006344196.2, XM_006359848.2, XM_015307049.1, XM_006345047.1, XM_006344114.2, XM_006358470.2, XM_006357074.2, XM_006365979.2, XM_006350137.2, XM_006350547.2, XM_006344233.2, XM_006354135.2,…
GO:0016021	0.000258587	0.999794	461	3803	integral component of membrane	CC	258	XM_015308617.1, XM_006362953.2, XM_006366177.2, XM_006339458.2, XM_006364158.2, XM_015307577.1, XM_006364693.2, XM_006345005.2, XM_006359075.2, XM_006341870.1, XM_006358293.2, XM_006362119.2, XM_006364694.2, XM_006345331.2, XM_006358367.2, XM_006356692.2, XM_006351699.2, XM_006351174.2, XM_015306395.1, XM_006339683.2, XM_006352886.2, XM_006343090.2, XM_006365499.2, XM_006362120.2, XM_006350728.2,…	203	XM_006345824.2, XM_006360117.2, XM_006354269.2, XM_006359701.2, XM_006339049.2, XM_006340546.2, XM_015311686.1, XM_006348243.2, XM_006347624.2, XM_006357883.2, XM_006365682.2, XM_006344196.2, XM_006359848.2, XM_015307049.1, XM_006345047.1, XM_006344114.2, XM_006358470.2, XM_006357074.2, XM_006365979.2, XM_006350137.2, XM_006350547.2, XM_006344233.2, XM_006354135.2, XM_006344422.2, XM_006359533.2,…
GO:0055114	7.7e-19	1	191	925	oxidation-reduction process	BP	78	XM_006339458.2, XM_006364158.2, XM_006364693.2, XM_006340290.2, XM_006346654.2, XM_006364530.2, XM_006364694.2, XM_006350728.2, XM_006338222.2, XM_006358709.2, XM_006349430.2, XM_006363413.2, XM_006367504.2, XM_006346299.2, XM_006364122.2, XM_006356465.2, XM_006342646.2, XM_015305717.1, XM_006358793.2, XM_006362628.2, XM_006340292.2, XM_006343769.2, XM_006340293.2, XM_006365174.2, XM_015306194.1,…	113	XM_006349761.2, XM_006360117.2, XM_006351702.2, XM_015304761.1, XM_006354401.2, XM_006339049.2, XM_006340546.2, XM_006348243.2, XM_006359857.2, XM_006353426.2, XM_006361416.2, XM_006338920.2, XM_006341029.2, XM_006366529.2, NM_001288523.1, XM_006358853.2, XM_006365745.2, XM_006360937.2, XM_006367354.2, XM_006340575.2, XM_006356272.2, XM_006359858.2, XM_006352320.2, XM_006362014.2, XM_006364713.2,…
GO:0046872	1.25e-06	1	175	1165	metal ion binding	MF	82	XM_006339458.2, XM_006338208.2, XM_006364693.2, XM_006340290.2, XM_006361277.2, XM_006345731.2, XM_006346654.2, XM_015310812.1, XM_006362959.2, XM_015303277.1, XM_006364694.2, XM_006342436.2, XM_006358709.2, XM_006363413.2, XM_015302944.1, XM_015310810.1, XM_006367504.2, XM_006346299.2, XM_006364122.2, XM_015305717.1, XM_015307895.1, XM_006346334.2, XM_006362628.2, XM_006361752.2, XM_006340292.2,…	93	XM_006345824.2, XM_006367499.2, XM_006360117.2, XM_006362174.2, XM_006357557.2, XM_015304761.1, XM_006339049.2, XM_006340546.2, XM_006359857.2, XM_006353426.2, XM_006361416.2, XM_006341029.2, XM_006358853.2, XM_006367354.2, XM_006340575.2, XM_006359858.2, XM_006352320.2, XM_006362014.2, XM_006364713.2, XM_006360695.2, XM_006362833.2, XM_006365264.2, XM_006359859.2, XM_006359856.2, XM_006350059.2,…
GO:0016491	2.31e-17	1	149	683	oxidoreductase activity	MF	64	XM_006339458.2, XM_006364158.2, XM_006364693.2, XM_006340290.2, XM_006346654.2, XM_006364694.2, XM_006350728.2, XM_006338222.2, XM_006358709.2, XM_006349430.2, XM_006363413.2, XM_006367504.2, XM_006346299.2, XM_006364122.2, XM_006356465.2, XM_015305717.1, XM_006362628.2, XM_006340292.2, XM_006340293.2, XM_006365174.2, XM_015306194.1, XM_006343905.2, NM_001287997.1, XM_006366409.2, XM_006345571.2,…	85	XM_006349761.2, XM_006360117.2, XM_015304761.1, XM_006354401.2, XM_006339049.2, XM_006340546.2, XM_006359857.2, XM_006353426.2, XM_006338920.2, XM_006341029.2, XM_006366529.2, NM_001288523.1, XM_006358853.2, XM_006365745.2, XM_006360937.2, XM_006367354.2, XM_006340575.2, XM_006359858.2, XM_006352320.2, XM_006362014.2, XM_006364713.2, XM_006358947.2, XM_006354402.1, XM_006365264.2, XM_006359859.2,…
GO:0016740	6.43e-06	0.999996	122	821	transferase activity	MF	58	XM_015311801.1, XM_006361852.2, XM_006349853.2, XM_006349952.2, XM_015311234.1, XM_006358512.2, XM_006348888.2, XM_006361850.1, NM_001287989.1, XM_006354681.2, XM_015307085.1, XM_015307087.1, XM_006351904.2, XM_006348955.2, XM_006346334.2, XM_006348121.2, XM_006343701.2, XM_006367078.2, XM_006348278.2, XM_006348122.2, XM_006348842.2, NM_001287951.1, XM_006366709.2, XM_006350814.2, XM_015307083.1,…	64	XM_006345824.2, XM_006357557.2, XM_006358699.2, XM_006355617.2, XM_006344233.2, XM_006352942.2, XM_006342613.2, NM_001287982.1, XM_006342772.1, XM_015304850.1, XM_006360695.2, XM_006354707.2, XM_006366252.2, XM_006366150.2, XM_006363629.2, XM_006359581.2, XM_015308161.1, XM_006344983.2, XM_006367153.2, XM_006347240.2, XM_006367358.1, XM_006349839.2, XM_015311444.1, NM_001288357.1, XM_006355737.2,…
GO:0055085	2.44e-10	1	89	443	transmembrane transport	BP	40	XM_006359075.2, XM_006358293.2, XM_006356692.2, XM_006352886.2, XM_015314149.1, XM_006365857.2, XM_006359400.2, XM_015304658.1, XM_006359072.2, XM_006351958.2, XM_015305194.1, XM_006347216.2, XM_006345246.2, XM_006352418.2, XM_015307303.1, XM_006355887.2, XM_006339189.2, XM_006341301.2, XM_006358795.2, XM_006361687.2, XM_015310294.1, XM_006339031.2, XM_006351695.2, XM_006363680.2, XM_006359073.2,…	49	XM_006347624.2, XM_006359848.2, XM_006345047.1, XM_006358470.2, XM_006365979.2, XM_006350547.2, XM_006359533.2, XM_006354110.2, XM_015310150.1, XM_006355517.2, XM_006338045.2, XM_015312539.1, XM_006366086.2, XM_006349551.2, XM_006341274.2, XM_006363431.2, XM_006345049.1, XM_006359451.2, XM_006350546.2, XM_006355761.2, XM_015313453.1, XM_006345048.2, XM_006358171.2, XM_006345932.2, XM_006342435.2,…
GO:0020037	1.24e-12	1	63	223	heme binding	MF	21	XM_006339458.2, XM_006346654.2, XM_006358709.2, XM_015305717.1, XM_006343905.2, XM_006366409.2, XM_006345571.2, XM_006351355.2, XM_006340019.2, XM_006344430.2, XM_006361704.2, XM_006339999.2, XM_006344459.2, XM_006366801.2, XM_006364715.2, XM_006358710.2, XM_015307398.1, XM_006355468.1, XM_006348035.2, XM_006344435.2, XM_006340770.2	42	XM_006360117.2, XM_015304761.1, XM_006339049.2, XM_006340546.2, XM_006348243.2, XM_006358853.2, XM_006367354.2, XM_006362014.2, XM_006364713.2, XM_006365264.2, XM_006348054.1, XM_006343211.2, XM_006354646.2, XM_006340150.2, XM_006348242.2, XM_006341497.2, XM_015315480.1, XM_006358986.2, XM_006351618.2, XM_015303929.1, XM_006341637.2, XM_006364032.2, XM_006354660.2, XM_006341121.2, XM_006338473.2,…
GO:0005506	2.92e-12	1	57	197	iron ion binding	MF	28	XM_006339458.2, XM_006346654.2, XM_006350728.2, XM_006358709.2, XM_006363413.2, XM_015305717.1, XM_015306194.1, XM_006343905.2, XM_006366409.2, XM_006345571.2, XM_006351355.2, XM_006356853.2, XM_006340019.2, XM_006360135.2, XM_006344430.2, XM_006363830.2, XM_006339999.2, XM_006344459.2, XM_006366801.2, XM_006364715.2, XM_006341631.2, XM_006351842.2, XM_006358710.2, XM_006358643.1, XM_015307398.1,…	29	XM_006360117.2, XM_015304761.1, XM_006339049.2, XM_006340546.2, XM_006348243.2, XM_006358853.2, XM_006367354.2, XM_006362014.2, XM_006364713.2, XM_006354646.2, XM_006340150.2, XM_006348242.2, XM_015303929.1, XM_006341637.2, XM_006364032.2, XM_006354660.2, XM_006341121.2, XM_015303777.1, XM_006353288.2, XM_006348244.2, XM_015309158.1, XM_006353287.2, XM_006349560.2, XM_006350709.2, XM_006366132.2,…
GO:0005975	3.61e-05	0.999983	51	274	carbohydrate metabolic process	BP	21	XM_006349952.2, XM_006356362.2, XM_006354681.2, XM_006348955.2, XM_006343977.2, XM_006343508.2, XM_006348609.2, NM_001287951.1, XM_006342677.2, XM_006366709.2, XM_006340589.2, XM_006357897.2, XM_006340834.2, XM_006361941.2, XM_006360533.1, XM_006366431.2, XM_006354826.2, XM_006349415.2, XM_006349854.2, XM_006355025.2, XM_006351460.2	30	XM_015313135.1, XM_015305632.1, XM_006342927.2, XM_006357557.2, XM_006358699.2, XM_006360793.1, XM_006359111.2, XM_015302885.1, XM_006350146.2, XM_006338408.2, XM_006362197.2, XM_006347240.2, XM_006353177.2, XM_006349839.2, XM_006356749.2, XM_006358128.2, XM_006360486.1, XM_015302878.1, XM_015305385.1, XM_015311367.1, XM_015302882.1, NM_001288434.1, XM_006353434.2, XM_006358976.1, XM_006361499.2,…
GO:0016757	2.73e-07	1	50	239	transferase activity, transferring glycosyl groups	MF	21	XM_015311801.1, NM_001287989.1, XM_006354681.2, XM_015307085.1, XM_015307087.1, XM_006351904.2, XM_006343701.2, NM_001287951.1, XM_015307083.1, XM_006360882.2, XM_015307084.1, XM_015312150.1, XM_006366525.2, XM_006351905.2, XM_006364104.2, XM_006356371.2, XM_006343700.2, XM_015307086.1, XM_015310725.1, XM_015308592.1, XM_006366524.2	29	XM_006359701.2, NM_001287982.1, XM_006342772.1, XM_015304850.1, XM_006366252.2, XM_015308161.1, XM_006344983.2, XM_006367153.2, XM_015311444.1, NM_001288357.1, XM_015310426.1, XM_015314763.1, XM_006354290.2, XM_006353704.2, XM_006366254.2, XM_006357038.2, XM_006346063.2, XM_006361130.2, XM_006357036.2, XM_006367621.2, XM_006364653.2, XM_006355998.2, XM_006346543.2, XM_006366432.2, XM_015314847.1,…
GO:0016705	7.82e-11	1	48	163	oxidoreductase activity, acting on paired donors, with incorporation or reduction of molecular oxygen	MF	20	XM_006339458.2, XM_006346654.2, XM_006358709.2, XM_015305717.1, XM_006343905.2, XM_006366409.2, XM_006345571.2, XM_006351355.2, XM_006340019.2, XM_006344430.2, XM_006339999.2, XM_006344459.2, XM_006366801.2, XM_006364715.2, XM_006358710.2, XM_006364371.2, XM_015307398.1, XM_006355468.1, XM_006348035.2, XM_006344435.2	28	XM_006360117.2, XM_015304761.1, XM_006339049.2, XM_006340546.2, XM_006348243.2, XM_006358853.2, XM_006367354.2, XM_006362014.2, XM_006364713.2, XM_006354646.2, XM_006340150.2, XM_006348242.2, XM_015303929.1, XM_006341637.2, XM_006364032.2, XM_006354660.2, XM_006341121.2, XM_015303777.1, XM_006353288.2, XM_006348244.2, XM_015309158.1, XM_006353287.2, XM_006349560.2, XM_006350709.2, XM_006366132.2,…
GO:0004497	5.87e-10	1	43	144	monooxygenase activity	MF	20	XM_006339458.2, XM_006346654.2, XM_006358709.2, XM_006342646.2, XM_015305717.1, XM_006343905.2, XM_006366409.2, XM_006345571.2, XM_006351355.2, XM_006340019.2, XM_006344430.2, XM_006339999.2, XM_006344459.2, XM_006366801.2, XM_006364715.2, XM_006358710.2, XM_015307398.1, XM_006355468.1, XM_006348035.2, XM_006344435.2	23	XM_006360117.2, XM_015304761.1, XM_006339049.2, XM_006340546.2, XM_006358853.2, XM_006367354.2, XM_006362014.2, XM_006364713.2, XM_006354646.2, XM_006340150.2, XM_015303929.1, XM_006341637.2, XM_006364032.2, XM_006354660.2, XM_006341121.2, XM_015303777.1, XM_006353288.2, XM_006353287.2, XM_006349560.2, XM_006350709.2, XM_006358808.2, XM_006365850.2, XM_006338279.2
GO:0009733	4.39e-14	1	40	96	response to auxin	BP	36	XM_006366503.2, XM_015303165.1, XM_015310927.1, XM_006359553.2, XM_015310928.1, XM_006359552.2, XM_006362728.2, XM_006349578.2, XM_006339696.2, XM_006349532.2, XM_015308829.1, XM_015309650.1, XM_006362725.2, XM_006359647.1, XM_006362727.2, XM_006359556.2, XM_006362730.2, XM_006352353.2, XM_006352416.2, XM_006360671.1, XM_006362724.2, XM_006359655.2, XM_015303163.1, XM_006365864.2, XM_006362738.2,…	4	XM_006341967.2, XM_006353707.2, XM_006339019.2, XM_015303463.1
GO:0009536	1.53e-05	0.999994	38	169	plastid	CC	29	XM_006362953.2, XM_006365499.2, NM_001287989.1, XM_015307085.1, XM_006345739.2, XM_015307087.1, XM_006343701.2, XM_006354712.2, XM_006356012.2, XM_006363963.2, XM_006349938.2, XM_006349927.2, XM_015307083.1, NM_001318625.1, XM_006351951.2, XM_006359948.2, XM_006345737.2, XM_006351695.2, XM_006367963.2, XM_006351735.2, XM_006351737.2, XM_006365510.2, XM_015307084.1, XM_006346014.2, XM_006365498.2,…	9	XM_006357557.2, XM_006361416.2, XM_006362833.2, XM_006360411.2, XM_006366724.2, XM_006362834.2, XM_006367337.2, NM_001288123.1, XM_006362832.2
GO:0009535	4.99e-07	1	36	129	chloroplast thylakoid membrane	CC	34	XM_006362953.2, XM_006364693.2, XM_006345005.2, XM_006364530.2, XM_006364694.2, XM_006362665.2, XM_006365499.2, XM_006345739.2, XM_006347617.2, XM_006359361.2, XM_006354712.2, XM_006356012.2, XM_006363963.2, XM_006349938.2, XM_006349927.2, XM_006348899.2, NM_001318625.1, XM_006351951.2, XM_006359948.2, XM_006345737.2, XM_006366757.2, XM_015303012.1, XM_006367963.2, XM_006351735.2, XM_006351737.2,…	2	XM_006361411.2, XM_006357542.2
GO:0016758	8.27e-10	1	35	104	transferase activity, transferring hexosyl groups	MF	9	XM_015311801.1, XM_015311234.1, XM_006359432.2, XM_015305059.1, XM_006346930.2, XM_015312150.1, XM_006339032.2, XM_015309694.1, XM_015308592.1	26	XM_006355617.2, XM_006352942.2, XM_015304850.1, XM_006366252.2, XM_006363629.2, XM_006344983.2, XM_006367153.2, XM_015310426.1, XM_015314763.1, XM_006354290.2, XM_006353093.2, XM_006367477.2, XM_006366254.2, XM_006357038.2, XM_006361130.2, XM_006357036.2, XM_006367621.2, XM_006355618.2, XM_006346543.2, XM_015314847.1, XM_015312501.1, XM_006351188.2, NM_001287923.1, XM_006366251.2, XM_006361377.2,…
GO:0043565	0.000767427	0.999625	35	184	sequence-specific DNA binding	MF	18	XM_015315318.1, XM_015305094.1, XM_006345731.2, NM_001318682.1, XM_006355049.2, XM_015305091.1, XM_015305092.1, XM_006359756.2, XM_015305093.1, XM_006345732.2, XM_006357646.2, XM_006366790.2, XM_006345730.2, XM_015312183.1, XM_006349063.2, XM_015308050.1, XM_006345729.2, XM_015309545.1	17	XM_015313781.1, XM_006346871.2, XM_006351193.2, NM_001318697.1, XM_006339839.2, XM_006351520.2, XM_015310628.1, XM_006347854.2, XM_006350428.2, XM_006350116.2, XM_006353394.2, XM_006351519.2, XM_006339798.2, XM_015313782.1, XM_006364248.2, XM_006360149.2, XM_006358030.2
GO:0005576	0.000105348	0.999957	32	139	extracellular region	CC	11	XM_006361277.2, XM_006349952.2, XM_006356362.2, XM_006343477.2, XM_006348955.2, XM_006342012.2, NM_001287951.1, XM_006363813.2, XM_006366709.2, XM_006358689.2, XM_015303664.1	21	XM_006358699.2, XM_006359156.1, XM_006340575.2, XM_015303621.1, XM_006365264.2, XM_006348054.1, XM_006343211.2, XM_006349839.2, XM_006354103.2, NM_001288097.1, XM_015315480.1, XM_006358986.2, XM_006360486.1, XM_006349202.2, XM_006342305.2, XM_006367027.2, XM_006351733.2, XM_006346613.2, XM_015312218.1, XM_006349506.2, XM_006366130.2
GO:0005622	0.999776	0.000431949	29	438	intracellular	CC	15	XM_006348888.2, XM_006342391.2, XM_006347241.2, XM_006355527.1, XM_006348278.2, XM_006358147.2, XM_006355672.2, XM_006361935.2, XM_006347242.2, XM_006355528.1, XM_006351887.2, XM_006348889.2, XM_015308764.1, XM_006360477.2, XM_006340642.2	14	XM_006345824.2, XM_006351214.2, XM_006354988.2, XM_006360374.2, XM_006358682.2, XM_015313524.1, XM_015313344.1, XM_006357619.1, XM_006347454.2, XM_006360372.2, XM_006360373.2, XM_015313525.1, XM_006359368.2, XM_006357617.2
GO:0004553	2.76e-05	0.99999	28	120	hydrolase activity, hydrolyzing O-glycosyl compounds	MF	10	XM_006349952.2, XM_006348955.2, XM_006343977.2, NM_001287951.1, XM_006366709.2, XM_006340589.2, XM_006357897.2, XM_006361941.2, XM_006366431.2, XM_006351460.2	18	XM_015313135.1, XM_006342927.2, XM_006358699.2, XM_006360793.1, XM_006359111.2, XM_015302885.1, XM_006350146.2, XM_006362197.2, XM_006353177.2, XM_006349839.2, XM_006356749.2, XM_006358128.2, XM_006360486.1, XM_015302878.1, XM_015302882.1, NM_001288434.1, XM_006361499.2, XM_006366130.2
GO:0005737	0.999996	9.75e-06	28	524	cytoplasm	CC	12	XM_006363413.2, XM_006357382.2, XM_006351284.2, NM_001287997.1, XM_006346703.2, XM_006353666.2, XM_015308845.1, XM_015310665.1, XM_006360207.2, XM_006353202.2, XM_006350879.2, XM_006344530.2	16	XM_006341408.2, XM_006343520.2, XM_006337944.2, XM_015305983.1, XM_006360695.2, XM_015311880.1, XM_006344694.2, XM_006341001.2, XM_006341539.2, XM_006366528.2, XM_006341540.2, XM_006354382.2, XM_006352601.2, XM_006353447.2, XM_006354059.2, XM_006355413.2
GO:0015979	1.59e-06	1	27	87	photosynthesis	BP	27	XM_006362953.2, XM_006364693.2, XM_006364530.2, XM_006364694.2, XM_006365499.2, XM_006345739.2, XM_006354712.2, XM_006356012.2, XM_006363963.2, XM_006349938.2, XM_006349927.2, NM_001318625.1, XM_006351951.2, XM_006359948.2, XM_006345737.2, XM_015303012.1, XM_006367963.2, XM_006351735.2, XM_006351737.2, XM_006365510.2, XM_006346014.2, XM_006352157.2, XM_006365498.2, XM_006352691.2, XM_006362445.2,…	0
GO:0016798	0.000560998	0.999761	27	135	hydrolase activity, acting on glycosyl bonds	MF	15	XM_006349952.2, XM_006356362.2, XM_006348955.2, NM_001287951.1, XM_006342677.2, XM_006366709.2, XM_006340589.2, XM_006357897.2, XM_006340834.2, XM_006361941.2, XM_006360533.1, XM_006366431.2, XM_006354826.2, XM_006355025.2, XM_006351460.2	12	XM_015313135.1, XM_006342927.2, XM_006358699.2, XM_006360793.1, XM_006362197.2, XM_006353177.2, XM_006349839.2, XM_006356749.2, XM_006358128.2, XM_006360486.1, NM_001288434.1, XM_006366130.2
GO:0009522	2.05e-11	1	23	42	photosystem I	CC	23	XM_006362953.2, XM_006365499.2, XM_006345739.2, XM_006354712.2, XM_006356012.2, XM_006363963.2, XM_006349938.2, XM_006349927.2, NM_001318625.1, XM_006351951.2, XM_006359948.2, XM_006345737.2, XM_015303012.1, XM_006367963.2, XM_006351735.2, XM_006351737.2, XM_006365510.2, XM_006346014.2, XM_006352157.2, XM_006365498.2, XM_006362445.2, XM_006361024.2, XM_006360064.2	0
GO:0018298	4.63e-15	1	22	33	protein-chromophore linkage	BP	22	XM_006362953.2, XM_006365499.2, XM_006345739.2, XM_006355527.1, XM_006354712.2, XM_006356012.2, XM_006363963.2, XM_006358147.2, XM_006349938.2, XM_006355672.2, XM_006349927.2, NM_001318625.1, XM_006351951.2, XM_006355528.1, XM_006359948.2, XM_006345737.2, XM_006367963.2, XM_006351735.2, XM_006351737.2, XM_006365510.2, XM_006365498.2, XM_006360064.2	0
GO:0003676	1	0	22	680	nucleic acid binding	MF	15	XM_006362959.2, XM_015303277.1, XM_006340393.1, XM_006352059.2, XM_006347302.2, XM_015314135.1, XM_006362958.2, XM_006352060.2, XM_006347144.2, XM_006361037.2, XM_006358738.2, XM_006349063.2, XM_006349016.2, XM_006346283.2, XM_006344530.2	7	XM_006348432.2, XM_006362679.1, XM_006367811.2, XM_015309657.1, XM_015305269.1, XM_006357155.2, XM_006347415.2
GO:0016887	1.85e-06	1	19	69	ATPase activity	MF	5	XM_006351699.2, XM_006352886.2, XM_006362715.2, XM_006345698.2, XM_006344732.2	14	XM_006345047.1, XM_006350547.2, XM_015310150.1, XM_006365744.2, XM_006355517.2, XM_015312539.1, XM_006366086.2, XM_006345049.1, XM_006350546.2, XM_006355761.2, XM_006345048.2, XM_006360286.2, XM_006338400.2, XM_006360285.2
GO:0009523	5.46e-06	0.999999	19	52	photosystem II	CC	19	XM_006362953.2, XM_006365499.2, XM_006345739.2, XM_006354712.2, XM_006356012.2, XM_006363963.2, XM_006349938.2, XM_006349927.2, NM_001318625.1, XM_006351951.2, XM_006359948.2, XM_006345737.2, XM_006367963.2, XM_006351735.2, XM_006351737.2, XM_006365510.2, XM_006365498.2, XM_006352691.2, XM_006360064.2	0
GO:0009765	4.12e-13	1	18	23	photosynthesis, light harvesting	BP	18	XM_006362953.2, XM_006365499.2, XM_006345739.2, XM_006354712.2, XM_006356012.2, XM_006363963.2, XM_006349938.2, XM_006349927.2, NM_001318625.1, XM_006351951.2, XM_006359948.2, XM_006345737.2, XM_006367963.2, XM_006351735.2, XM_006351737.2, XM_006365510.2, XM_006365498.2, XM_006360064.2	0
GO:0016168	4.12e-13	1	18	23	chlorophyll binding	MF	18	XM_006362953.2, XM_006365499.2, XM_006345739.2, XM_006354712.2, XM_006356012.2, XM_006363963.2, XM_006349938.2, XM_006349927.2, NM_001318625.1, XM_006351951.2, XM_006359948.2, XM_006345737.2, XM_006367963.2, XM_006351735.2, XM_006351737.2, XM_006365510.2, XM_006365498.2, XM_006360064.2	0
GO:0098869	0.000290528	0.99991	18	65	cellular oxidant detoxification	BP	2	XM_006361704.2, XM_006340770.2	16	XM_006365264.2, XM_006348054.1, XM_006343211.2, XM_006341497.2, XM_015315480.1, XM_006358986.2, XM_006341111.2, XM_006338473.2, XM_006338476.2, XM_006351733.2, XM_006345865.2, XM_006338474.2, XM_015312218.1, XM_006349506.2, XM_006341082.2, XM_006347258.2
GO:0005215	0.000810256	0.999717	18	78	transporter activity	MF	7	XM_006358293.2, XM_006356692.2, XM_006347216.2, XM_006345246.2, XM_006361687.2, XM_006351695.2, XM_006366683.2	11	XM_006359848.2, XM_006358470.2, XM_006355550.2, XM_006358171.2, XM_006360825.2, XM_006359399.2, XM_006356933.2, XM_006365704.2, XM_006353137.2, XM_006342105.2, XM_006342104.2
GO:0030170	0.000815657	0.999717	18	74	pyridoxal phosphate binding	MF	7	XM_006349853.2, XM_006357552.2, XM_006357021.2, XM_006352453.2, XM_006359999.2, XM_006343869.2, NM_001288557.1	11	XM_006357812.2, XM_006343722.2, XM_006366150.2, XM_006362760.2, XM_006362761.2, XM_006358807.2, XM_006339567.1, XM_006366724.2, XM_015313649.1, XM_015310305.1, XM_006364328.2
GO:0000160	3.67e-05	0.999992	15	55	phosphorelay signal transduction system	BP	8	XM_015315153.1, XM_006355527.1, XM_006361109.2, XM_006358147.2, XM_006355672.2, XM_006355528.1, XM_006361110.2, XM_006352566.2	7	XM_006345824.2, XM_006351214.2, XM_006354988.2, XM_006358682.2, XM_015313344.1, XM_006347454.2, XM_006350618.2
GO:0051536	0.000615364	0.999819	15	54	iron-sulfur cluster binding	MF	3	XM_006356853.2, XM_006343697.2, XM_015307104.1	12	XM_006361416.2, XM_006362833.2, XM_006343980.2, XM_006343981.2, XM_006351618.2, XM_006341539.2, XM_006366528.2, XM_006341540.2, XM_006351900.2, XM_006362834.2, XM_006367337.2, XM_006362832.2
GO:0004601	0.000626602	0.999816	15	53	peroxidase activity	MF	2	XM_006361704.2, XM_006340770.2	13	XM_006365264.2, XM_006348054.1, XM_006343211.2, XM_006341497.2, XM_015315480.1, XM_006358986.2, XM_006341111.2, XM_006338473.2, XM_006338476.2, XM_006351733.2, XM_006338474.2, XM_015312218.1, XM_006349506.2
GO:0016702	1.86e-12	1	14	17	oxidoreductase activity, acting on single donors with incorporation of molecular oxygen, incorporation of two atoms of oxygen	MF	2	XM_006359904.2, XM_006361218.2	12	XM_006359857.2, XM_006359858.2, XM_006359859.2, XM_006359856.2, XM_006359855.2, XM_015314546.1, XM_006359715.2, XM_015306272.1, XM_015314545.1, XM_006359714.2, XM_006338415.2, XM_006341677.2
GO:0003723	1	0	14	602	RNA binding	MF	8	XM_006361852.2, XM_006362959.2, XM_015303277.1, XM_006340393.1, XM_006361850.1, XM_006362958.2, XM_006349016.2, XM_006344530.2	6	XM_006362197.2, XM_006343638.2, XM_015309657.1, XM_015305269.1, XM_006357155.2, XM_006347415.2
GO:0007623	1.87e-08	1	13	22	circadian rhythm	BP	8	XM_006359219.2, XM_006359222.2, XM_015308899.1, XM_006347616.2, XM_006359221.2, XM_006360207.2, XM_006359218.2, XM_006359220.2	5	XM_006348356.1, XM_006360886.2, XM_006360447.2, XM_006360446.2, NM_001318586.1
GO:0042626	5.53e-08	1	12	24	ATPase activity, coupled to transmembrane movement of substances	MF	1	XM_006352886.2	11	XM_006345047.1, XM_006350547.2, XM_015310150.1, XM_006355517.2, XM_015312539.1, XM_006366086.2, XM_006345049.1, XM_006350546.2, XM_006355761.2, XM_006345048.2, XM_006338400.2
GO:0099131	5.53e-08	1	12	24	ATP hydrolysis coupled ion transmembrane transport	BP	1	XM_006352886.2	11	XM_006345047.1, XM_006350547.2, XM_015310150.1, XM_006355517.2, XM_015312539.1, XM_006366086.2, XM_006345049.1, XM_006350546.2, XM_006355761.2, XM_006345048.2, XM_006338400.2
GO:0051537	0.000269813	0.999947	11	30	2 iron, 2 sulfur cluster binding	MF	4	XM_006358605.1, XM_006363830.2, XM_006351842.2, XM_006364374.2	7	XM_006361416.2, XM_006362833.2, XM_006341539.2, XM_006341540.2, XM_006362834.2, XM_006367337.2, XM_006362832.2
GO:0051213	2.36e-09	1	10	12	dioxygenase activity	MF	3	XM_006363413.2, NM_001287997.1, XM_015310665.1	7	XM_006359857.2, XM_006359858.2, XM_006359859.2, XM_006359856.2, XM_006359855.2, XM_015306272.1, XM_006341677.2
GO:0019252	5.07e-07	1	10	16	starch biosynthetic process	BP	9	XM_006344312.2, NM_001287989.1, XM_015307085.1, XM_015307087.1, XM_006343701.2, XM_015307083.1, XM_015307084.1, XM_006343700.2, XM_015307086.1	1	XM_006347240.2
GO:0008643	1.64e-06	1	10	16	carbohydrate transport	BP	8	XM_006359075.2, XM_006359072.2, XM_006368013.2, XM_015314252.1, XM_006344630.2, XM_006359073.2, XM_006359074.2, XM_015314289.1	2	XM_006347571.2, XM_006347572.2
GO:0005739	1	1.16e-06	10	306	mitochondrion	CC	6	XM_006345005.2, XM_006350126.2, XM_006344767.2, XM_006361687.2, XM_006362245.2, NM_001288557.1	4	XM_006357557.2, XM_006341539.2, XM_006341540.2, NM_001288123.1
GO:0033840	1.05e-08	1	8	8	NDP-glucose-starch glucosyltransferase activity	MF	8	NM_001287989.1, XM_015307085.1, XM_015307087.1, XM_006343701.2, XM_015307083.1, XM_015307084.1, XM_006343700.2, XM_015307086.1	0
GO:0102502	1.05e-08	1	8	8	ADP-glucose-starch glucosyltransferase activity	MF	8	NM_001287989.1, XM_015307085.1, XM_015307087.1, XM_006343701.2, XM_015307083.1, XM_015307084.1, XM_006343700.2, XM_015307086.1	0
GO:0004373	1.2e-06	1	8	11	glycogen (starch) synthase activity	MF	8	NM_001287989.1, XM_015307085.1, XM_015307087.1, XM_006343701.2, XM_015307083.1, XM_015307084.1, XM_006343700.2, XM_015307086.1	0
GO:0009011	1.2e-06	1	8	11	starch synthase activity	MF	8	NM_001287989.1, XM_015307085.1, XM_015307087.1, XM_006343701.2, XM_015307083.1, XM_015307084.1, XM_006343700.2, XM_015307086.1	0
GO:0033201	1.2e-06	1	8	11	alpha-1,4-glucan synthase activity	MF	8	NM_001287989.1, XM_015307085.1, XM_015307087.1, XM_006343701.2, XM_015307083.1, XM_015307084.1, XM_006343700.2, XM_015307086.1	0
GO:0009501	1.94e-05	0.999999	8	14	amyloplast	CC	8	NM_001287989.1, XM_015307085.1, XM_015307087.1, XM_006343701.2, XM_015307083.1, XM_015307084.1, XM_006343700.2, XM_015307086.1	0
GO:0010311	4.15e-05	0.999996	8	19	lateral root formation	BP	3	XM_006365428.2, XM_006365427.2, XM_006365426.2	5	XM_006359857.2, XM_006359858.2, XM_006359859.2, XM_006359856.2, XM_006359855.2
GO:0031408	6.53e-07	1	7	9	oxylipin biosynthetic process	BP	0		7	XM_006359857.2, XM_006359858.2, XM_006359859.2, XM_006359856.2, XM_006359855.2, XM_015306272.1, XM_006341677.2
GO:0010333	1.5e-05	0.999999	7	10	terpene synthase activity	MF	4	XM_015303589.1, XM_006367774.2, XM_015303591.1, XM_015303590.1	3	XM_006367499.2, XM_006365872.2, XM_006363703.2
GO:0019760	3.37e-05	0.999999	6	8	glucosinolate metabolic process	BP	6	XM_015305094.1, XM_015305091.1, XM_015305092.1, XM_006359756.2, XM_015305093.1, XM_006366790.2	0
GO:0034440	1.47e-06	1	5	5	lipid oxidation	BP	0		5	XM_006359857.2, XM_006359858.2, XM_006359859.2, XM_006359856.2, XM_006359855.2
GO:1900366	1.47e-06	1	5	5	negative regulation of defense response to insect	BP	0		5	XM_006359857.2, XM_006359858.2, XM_006359859.2, XM_006359856.2, XM_006359855.2
GO:1990136	1.47e-06	1	5	5	linoleate 9S-lipoxygenase activity	MF	0		5	XM_006359857.2, XM_006359858.2, XM_006359859.2, XM_006359856.2, XM_006359855.2
GO:0004467	9.84e-06	1	5	5	long-chain fatty acid-CoA ligase activity	MF	3	XM_006365428.2, XM_006365427.2, XM_006365426.2	2	XM_006349108.2, XM_015309492.1
GO:0031957	9.84e-06	1	5	5	very long-chain fatty acid-CoA ligase activity	MF	3	XM_006365428.2, XM_006365427.2, XM_006365426.2	2	XM_006349108.2, XM_015309492.1
GO:0015293	1.44e-05	1	5	5	symporter activity	MF	5	XM_006359075.2, XM_006359072.2, XM_006359073.2, XM_006359074.2, XM_015314289.1	0
GO:0000400	1.58e-05	1	5	5	four-way junction DNA binding	MF	5	XM_015305094.1, XM_015305091.1, XM_015305092.1, XM_015305093.1, XM_006366790.2	0
GO:0008134	1.58e-05	1	5	5	transcription factor binding	MF	5	XM_015305094.1, XM_015305091.1, XM_015305092.1, XM_015305093.1, XM_006366790.2	0
GO:0004364	1.99e-05	1	5	5	glutathione transferase activity	MF	0		5	XM_006362521.2, XM_006362519.2, XM_015303064.1, XM_006367607.2, XM_006362520.2
GO:0016157	6.81e-05	0.999998	5	7	sucrose synthase activity	MF	1	XM_006360882.2	4	NM_001287982.1, XM_015311444.1, NM_001288357.1, XM_006353704.2
GO:0009585	0.000199918	0.999988	5	11	red, far-red light phototransduction	BP	5	XM_006355527.1, XM_006358147.2, XM_006355672.2, XM_006359315.2, XM_006355528.1	0
GO:0010143	0.000275197	0.999987	5	8	cutin biosynthetic process	BP	3	XM_006365428.2, XM_006365427.2, XM_006365426.2	2	XM_006349108.2, XM_015309492.1
GO:0046283	8.61e-05	1	4	4	anthocyanin-containing compound metabolic process	BP	4	XM_015310727.1, XM_006351910.2, XM_006360207.2, XM_015310728.1	0
GO:0004310	0.000134602	1	4	4	farnesyl-diphosphate farnesyltransferase activity	MF	4	XM_006348121.2, XM_006348122.2, XM_015309093.1, XM_006343240.2	0
GO:0006696	0.000134602	1	4	4	ergosterol biosynthetic process	BP	4	XM_006348121.2, XM_006348122.2, XM_015309093.1, XM_006343240.2	0
GO:0051996	0.000134602	1	4	4	squalene synthase activity	MF	4	XM_006348121.2, XM_006348122.2, XM_015309093.1, XM_006343240.2	0
GO:0000148	0.000196891	0.999993	4	8	1,3-beta-D-glucan synthase complex	CC	0		4	XM_015311686.1, XM_006354135.2, XM_006354134.2, XM_015311685.1
GO:0003843	0.000196891	0.999993	4	8	1,3-beta-D-glucan synthase activity	MF	0		4	XM_015311686.1, XM_006354135.2, XM_006354134.2, XM_015311685.1
GO:0006075	0.000196891	0.999993	4	8	(1->3)-beta-D-glucan biosynthetic process	BP	0		4	XM_015311686.1, XM_006354135.2, XM_006354134.2, XM_015311685.1
GO:0015031	0.999928	0.000329828	4	147	protein transport	BP	1	XM_006356199.1	3	XM_006348180.2, XM_006345462.2, XM_006363060.2
GO:0009610	0.000316765	1	3	3	response to symbiotic fungus	BP	0		3	XM_006357557.2, XM_006351702.2, NM_001288123.1
GO:0060918	0.000755294	1	3	3	auxin transport	BP	1	XM_006360207.2	2	XM_006362451.2, XM_015303017.1
GO:0009641	0.000948494	1	3	3	shade avoidance	BP	3	XM_015310727.1, XM_006351910.2, XM_015310728.1	0
GO:0009649	0.000948494	1	3	3	entrainment of circadian clock	BP	3	XM_015310727.1, XM_006351910.2, XM_015310728.1	0
GO:0043531	0.99994	0.00032543	3	211	ADP binding	MF	3	XM_015310321.1, XM_015304558.1, XM_015304559.1	0
GO:0005840	1	0	1	347	ribosome	CC	0		1	XM_006355571.2
GO:0006412	1	0	1	395	translation	BP	1	XM_006344530.2	0
GO:0005525	1	6.02e-09	1	194	GTP binding	MF	0		1	XM_006338574.2
GO:0003924	1	4.81e-06	1	134	GTPase activity	MF	0		1	XM_006338574.2
GO:0016192	0.999991	0.000121784	1	106	vesicle-mediated transport	BP	0		1	XM_006348180.2
GO:0000398	0.999963	0.00043888	1	87	mRNA splicing, via spliceosome	BP	1	XM_006349016.2	0
GO:0003735	1	0	0	350	structural constituent of ribosome	MF	0		0
GO:0005730	1	8.86e-05	0	80	nucleolus	CC	0		0
GO:0006511	1	0.000152217	0	77	ubiquitin-dependent protein catabolic process	BP	0		0
GO:0005743	1	0.000361112	0	64	mitochondrial inner membrane	CC	0		0

## Sheet: goseq_interpr_genes
category	over_represented_pvalue	under_represented_pvalue	numDEInCat	numInCat	down_s	down_genes	up_s	up_genes
IPR001128 (Cytochrome P450)	9.18223e-12	1	47	147	19	XM_006339458.2, XM_006346654.2, XM_006358709.2, XM_015305717.1, XM_006343905.2, XM_006366409.2, XM_006345571.2, XM_006351355.2, XM_006340019.2, XM_006344430.2, XM_006339999.2, XM_006344459.2, XM_006366801.2, XM_006364715.2, XM_006358710.2, XM_015307398.1, XM_006355468.1, XM_006348035.2, XM_006344435.2	28	XM_006360117.2, XM_015304761.1, XM_006339049.2, XM_006340546.2, XM_006348243.2, XM_006358853.2, XM_006367354.2, XM_006362014.2, XM_006364713.2, XM_006354646.2, XM_006340150.2, XM_006348242.2, XM_015303929.1, XM_006341637.2, XM_006364032.2, XM_006354660.2, XM_006341121.2, XM_015303777.1, XM_006353288.2, XM_006348244.2, XM_015309158.1, XM_006353287.2, XM_006349560.2, XM_006350709.2, XM_006366132.2,…
IPR036396 (Cytochrome P450 superfamily)	9.18223e-12	1	47	147	19	XM_006339458.2, XM_006346654.2, XM_006358709.2, XM_015305717.1, XM_006343905.2, XM_006366409.2, XM_006345571.2, XM_006351355.2, XM_006340019.2, XM_006344430.2, XM_006339999.2, XM_006344459.2, XM_006366801.2, XM_006364715.2, XM_006358710.2, XM_015307398.1, XM_006355468.1, XM_006348035.2, XM_006344435.2	28	XM_006360117.2, XM_015304761.1, XM_006339049.2, XM_006340546.2, XM_006348243.2, XM_006358853.2, XM_006367354.2, XM_006362014.2, XM_006364713.2, XM_006354646.2, XM_006340150.2, XM_006348242.2, XM_015303929.1, XM_006341637.2, XM_006364032.2, XM_006354660.2, XM_006341121.2, XM_015303777.1, XM_006353288.2, XM_006348244.2, XM_015309158.1, XM_006353287.2, XM_006349560.2, XM_006350709.2, XM_006366132.2,…
IPR027417 (P-loop containing nucleoside triphosphate hydrolase)	0.999458	0.000889249	47	796	23	XM_006351699.2, XM_006352886.2, XM_006362715.2, XM_006350767.2, XM_006345698.2, XM_006344732.2, XM_015314845.1, XM_006361955.2, XM_006349431.1, XM_015310321.1, XM_006338953.2, XM_006361629.2, XM_006343631.2, XM_006338952.2, XM_006345071.2, XM_015311144.1, XM_006348835.2, XM_006352912.2, XM_006360410.2, XM_015304558.1, XM_015304559.1, XM_006348836.2, XM_006352911.2	24	XM_006345047.1, XM_006350547.2, XM_006345992.2, XM_015310150.1, XM_006365744.2, XM_006355517.2, XM_015312539.1, XM_006366086.2, XM_006345049.1, XM_006348550.2, XM_006350546.2, XM_006355761.2, XM_006345048.2, XM_006357388.2, XM_006360286.2, XM_006352017.2, XM_006338400.2, XM_006367298.2, XM_006357155.2, XM_006366053.2, XM_006360285.2, XM_006363528.2, XM_006366586.2, XM_006338574.2
IPR002401 (Cytochrome P450, E-class, group I)	5.19224e-12	1	46	140	19	XM_006339458.2, XM_006346654.2, XM_006358709.2, XM_015305717.1, XM_006343905.2, XM_006366409.2, XM_006345571.2, XM_006351355.2, XM_006340019.2, XM_006344430.2, XM_006339999.2, XM_006344459.2, XM_006366801.2, XM_006364715.2, XM_006358710.2, XM_015307398.1, XM_006355468.1, XM_006348035.2, XM_006344435.2	27	XM_006360117.2, XM_015304761.1, XM_006339049.2, XM_006340546.2, XM_006348243.2, XM_006358853.2, XM_006367354.2, XM_006362014.2, XM_006364713.2, XM_006354646.2, XM_006348242.2, XM_015303929.1, XM_006341637.2, XM_006364032.2, XM_006354660.2, XM_006341121.2, XM_015303777.1, XM_006353288.2, XM_006348244.2, XM_015309158.1, XM_006353287.2, XM_006349560.2, XM_006350709.2, XM_006366132.2, XM_006358808.2,…
IPR036259 (MFS transporter superfamily)	4.76689e-09	1	42	153	19	XM_006359075.2, XM_006358293.2, XM_006356692.2, XM_015314149.1, XM_006359072.2, XM_006351958.2, XM_006347216.2, XM_006345246.2, XM_006366997.2, XM_006355887.2, XM_015307555.1, XM_006358795.2, XM_006359073.2, XM_006344713.2, XM_006359436.2, XM_006354548.2, XM_006366683.2, XM_006359074.2, XM_015314289.1	23	XM_006347624.2, XM_006359848.2, XM_006358470.2, XM_006359533.2, XM_006341274.2, XM_006359451.2, XM_006359614.2, XM_006358171.2, XM_006345932.2, XM_006339025.2, XM_006360825.2, XM_006351108.2, XM_006357190.1, XM_006359399.2, XM_006344224.2, XM_006356933.2, XM_006365704.2, XM_006347622.2, XM_006367000.2, XM_006351448.2, XM_006342105.2, XM_006347623.2, XM_006342104.2
IPR017972 (Cytochrome P450, conserved site)	2.75644e-10	1	41	129	19	XM_006339458.2, XM_006346654.2, XM_006358709.2, XM_015305717.1, XM_006343905.2, XM_006366409.2, XM_006345571.2, XM_006351355.2, XM_006340019.2, XM_006344430.2, XM_006339999.2, XM_006344459.2, XM_006366801.2, XM_006364715.2, XM_006358710.2, XM_015307398.1, XM_006355468.1, XM_006348035.2, XM_006344435.2	22	XM_006360117.2, XM_015304761.1, XM_006339049.2, XM_006340546.2, XM_006358853.2, XM_006367354.2, XM_006362014.2, XM_006364713.2, XM_006354646.2, XM_015303929.1, XM_006341637.2, XM_006364032.2, XM_006354660.2, XM_006341121.2, XM_015303777.1, XM_006353288.2, XM_006353287.2, XM_006349560.2, XM_006350709.2, XM_006358808.2, XM_006365850.2, XM_006338279.2
IPR003676 (Small auxin-up RNA)	1.32174e-20	1	40	63	36	XM_006366503.2, XM_015303165.1, XM_015310927.1, XM_006359553.2, XM_015310928.1, XM_006359552.2, XM_006362728.2, XM_006349578.2, XM_006339696.2, XM_006349532.2, XM_015308829.1, XM_015309650.1, XM_006362725.2, XM_006359647.1, XM_006362727.2, XM_006359556.2, XM_006362730.2, XM_006352353.2, XM_006352416.2, XM_006360671.1, XM_006362724.2, XM_006359655.2, XM_015303163.1, XM_006365864.2, XM_006362738.2,…	4	XM_006341967.2, XM_006353707.2, XM_006339019.2, XM_015303463.1
IPR003593 (AAA+ ATPase domain)	5.18405e-07	1	35	159	16	XM_006351699.2, XM_006352886.2, XM_006362715.2, XM_006350767.2, XM_006345698.2, XM_006344732.2, XM_015314845.1, XM_006361955.2, XM_006361629.2, XM_006345071.2, XM_015311144.1, XM_006348835.2, XM_006352912.2, XM_006360410.2, XM_006348836.2, XM_006352911.2	19	XM_006345047.1, XM_006350547.2, XM_006345992.2, XM_015310150.1, XM_006365744.2, XM_006355517.2, XM_015312539.1, XM_006366086.2, XM_006345049.1, XM_006350546.2, XM_006355761.2, XM_006345048.2, XM_006360286.2, XM_006352017.2, XM_006338400.2, XM_006367298.2, XM_006366053.2, XM_006360285.2, XM_006366586.2
IPR002213 (UDP-glucuronosyl/UDP-glucosyltransferase)	3.61846e-10	1	34	95	8	XM_015311801.1, XM_015311234.1, XM_015305059.1, XM_006346930.2, XM_015312150.1, XM_006339032.2, XM_015309694.1, XM_015308592.1	26	XM_006355617.2, XM_006352942.2, XM_015304850.1, XM_006366252.2, XM_006363629.2, XM_006344983.2, XM_006367153.2, XM_015310426.1, XM_015314763.1, XM_006354290.2, XM_006353093.2, XM_006367477.2, XM_006366254.2, XM_006357038.2, XM_006361130.2, XM_006357036.2, XM_006367621.2, XM_006355618.2, XM_006346543.2, XM_015314847.1, XM_015312501.1, XM_006351188.2, NM_001287923.1, XM_006366251.2, XM_006361377.2,…
IPR020846 (Major facilitator superfamily domain)	9.28861e-06	0.999997	30	123	10	XM_015314149.1, XM_006351958.2, XM_006347216.2, XM_006345246.2, XM_006366997.2, XM_006355887.2, XM_006358795.2, XM_006359436.2, XM_006354548.2, XM_006366683.2	20	XM_006347624.2, XM_006359848.2, XM_006358470.2, XM_006359533.2, XM_006341274.2, XM_006359451.2, XM_006358171.2, XM_006345932.2, XM_006339025.2, XM_006360825.2, XM_006351108.2, XM_006357190.1, XM_006359399.2, XM_006356933.2, XM_006347622.2, XM_006367000.2, XM_006351448.2, XM_006342105.2, XM_006347623.2, XM_006342104.2
IPR000315 (B-box-type zinc finger)	7.71269e-21	1	28	35	12	XM_006342391.2, XM_006338701.2, XM_006347241.2, XM_006357382.2, XM_006361935.2, XM_006347242.2, XM_006351887.2, XM_006343483.2, XM_015308764.1, XM_006360477.2, XM_006357001.2, XM_006340642.2	16	XM_006360374.2, XM_015311198.1, XM_015313524.1, XM_015311200.1, XM_006344076.2, XM_006353039.2, XM_006353040.2, XM_006357619.1, XM_006353041.2, XM_015303359.1, XM_006360372.2, XM_006360373.2, XM_015313525.1, XM_015311199.1, XM_006359368.2, XM_006357617.2
IPR004045 (Glutathione S-transferase, N-terminal)	1.42987e-10	1	26	55	0		26	XM_006362521.2, XM_006366716.2, XM_006359954.2, XM_006362519.2, XM_006366434.2, XM_006367615.2, XM_006338944.2, XM_006355737.2, XM_006360625.2, XM_006367612.2, XM_006367602.2, XM_006357518.2, XM_006365339.2, XM_006366714.2, XM_006367606.2, XM_006367610.2, XM_006364305.2, XM_006367613.2, XM_006354512.2, XM_015303064.1, XM_006367607.2, XM_006362520.2, XM_006345865.2, XM_015311926.1, XM_006366715.2,…
IPR010987 (Glutathione S-transferase, C-terminal-like)	1.42987e-10	1	26	55	0		26	XM_006362521.2, XM_006366716.2, XM_006359954.2, XM_006362519.2, XM_006366434.2, XM_006367615.2, XM_006338944.2, XM_006355737.2, XM_006360625.2, XM_006367612.2, XM_006367602.2, XM_006357518.2, XM_006365339.2, XM_006366714.2, XM_006367606.2, XM_006367610.2, XM_006364305.2, XM_006367613.2, XM_006354512.2, XM_015303064.1, XM_006367607.2, XM_006362520.2, XM_006345865.2, XM_015311926.1, XM_006366715.2,…
IPR036282 (Glutathione S-transferase, C-terminal domain superfamily)	1.33524e-09	1	26	60	0		26	XM_006362521.2, XM_006366716.2, XM_006359954.2, XM_006362519.2, XM_006366434.2, XM_006367615.2, XM_006338944.2, XM_006355737.2, XM_006360625.2, XM_006367612.2, XM_006367602.2, XM_006357518.2, XM_006365339.2, XM_006366714.2, XM_006367606.2, XM_006367610.2, XM_006364305.2, XM_006367613.2, XM_006354512.2, XM_015303064.1, XM_006367607.2, XM_006362520.2, XM_006345865.2, XM_015311926.1, XM_006366715.2,…
IPR010402 (CCT domain)	1.20236e-14	1	22	32	5	XM_006342391.2, XM_006338701.2, XM_006343483.2, XM_006357001.2, XM_006352566.2	17	XM_006338576.2, XM_015311198.1, XM_015313524.1, XM_015311200.1, XM_006344076.2, XM_006353039.2, XM_015310628.1, XM_006353040.2, XM_006357619.1, XM_006353041.2, XM_015303359.1, XM_006347454.2, XM_015307553.1, XM_015313525.1, XM_015311199.1, XM_006359368.2, XM_006357617.2
IPR017853 (Glycoside hydrolase superfamily)	0.000753794	0.999705	22	104	8	XM_006343977.2, XM_006342677.2, XM_006340589.2, XM_006340834.2, XM_006360533.1, XM_006366431.2, XM_006354826.2, XM_006351460.2	14	XM_015313135.1, XM_006342927.2, XM_006360793.1, XM_006359111.2, XM_015302885.1, XM_006350146.2, XM_006362197.2, XM_006356749.2, XM_006358128.2, XM_006346032.2, XM_015302878.1, XM_015302882.1, NM_001288434.1, XM_006361499.2
IPR022796 (Chlorophyll A-B binding protein)	2.04845e-15	1	21	26	21	XM_006362953.2, XM_006365499.2, XM_006345739.2, XM_006361334.2, XM_006354712.2, XM_006356012.2, XM_006363963.2, XM_006363831.2, XM_006349938.2, XM_006349927.2, NM_001318625.1, XM_006351951.2, XM_006359948.2, XM_006345737.2, XM_006367963.2, XM_006351735.2, XM_006351737.2, XM_006365510.2, XM_006365498.2, XM_006360064.2, XM_006363409.2	0
IPR035595 (UDP-glycosyltransferase family, conserved site)	1.57196e-06	1	21	61	3	XM_015311801.1, XM_015312150.1, XM_015308592.1	18	XM_015304850.1, XM_006366252.2, XM_006344983.2, XM_006367153.2, XM_015310426.1, XM_015314763.1, XM_006354290.2, XM_006366254.2, XM_006357038.2, XM_006361130.2, XM_006357036.2, XM_006367621.2, XM_006346543.2, XM_015314847.1, XM_006351188.2, NM_001287923.1, XM_006366251.2, XM_006361377.2
IPR023329 (Chlorophyll a/b binding domain superfamily)	1.33932e-14	1	20	25	20	XM_006362953.2, XM_006365499.2, XM_006345739.2, XM_006354712.2, XM_006356012.2, XM_006363963.2, XM_006363831.2, XM_006349938.2, XM_006349927.2, NM_001318625.1, XM_006351951.2, XM_006359948.2, XM_006345737.2, XM_006367963.2, XM_006351735.2, XM_006351737.2, XM_006365510.2, XM_006361551.2, XM_006365498.2, XM_006360064.2	0
IPR027443 (Isopenicillin N synthase-like)	0.000437105	0.999848	20	78	12	XM_006340290.2, XM_006367504.2, XM_006364122.2, XM_006362628.2, XM_006340292.2, XM_006340293.2, NM_001287997.1, XM_006348108.2, XM_015310665.1, XM_015303098.1, XM_006348309.2, XM_006364169.2	8	XM_006341029.2, XM_006365745.2, XM_006341597.2, XM_006350781.2, XM_006350622.2, XM_006346430.2, NM_001288220.2, XM_006342680.2
IPR003439 (ABC transporter-like)	1.20016e-08	1	19	52	5	XM_006351699.2, XM_006352886.2, XM_006362715.2, XM_006345698.2, XM_006344732.2	14	XM_006345047.1, XM_006350547.2, XM_015310150.1, XM_006365744.2, XM_006355517.2, XM_015312539.1, XM_006366086.2, XM_006345049.1, XM_006350546.2, XM_006355761.2, XM_006345048.2, XM_006360286.2, XM_006338400.2, XM_006360285.2
IPR015421 (Pyridoxal phosphate-dependent transferase, major domain)	0.000157884	0.999952	19	70	8	XM_006349853.2, XM_006357552.2, XM_006357021.2, XM_006359999.2, XM_006344386.2, XM_006349714.2, XM_006343869.2, NM_001288557.1	11	XM_006357812.2, XM_006343722.2, XM_006366150.2, XM_006362760.2, XM_006362761.2, XM_006358807.2, XM_006339567.1, NM_001288332.1, XM_015313649.1, XM_015310305.1, XM_006364328.2
IPR015424 (Pyridoxal phosphate-dependent transferase)	0.000199244	0.999937	19	71	8	XM_006349853.2, XM_006357552.2, XM_006357021.2, XM_006359999.2, XM_006344386.2, XM_006349714.2, XM_006343869.2, NM_001288557.1	11	XM_006357812.2, XM_006343722.2, XM_006366150.2, XM_006362760.2, XM_006362761.2, XM_006358807.2, XM_006339567.1, NM_001288332.1, XM_015313649.1, XM_015310305.1, XM_006364328.2
IPR026992 (Non-haem dioxygenase N-terminal domain)	0.000511475	0.999825	19	73	12	XM_006340290.2, XM_006367504.2, XM_006364122.2, XM_006362628.2, XM_006340292.2, XM_006340293.2, NM_001287997.1, XM_006348108.2, XM_015310665.1, XM_015303098.1, XM_006348309.2, XM_006364169.2	7	XM_006341029.2, XM_006341597.2, XM_006350781.2, XM_006350622.2, XM_006346430.2, NM_001288220.2, XM_006342680.2
IPR001344 (Chlorophyll A-B binding protein, plant)	5.57958e-13	1	18	23	18	XM_006362953.2, XM_006365499.2, XM_006345739.2, XM_006354712.2, XM_006356012.2, XM_006363963.2, XM_006349938.2, XM_006349927.2, NM_001318625.1, XM_006351951.2, XM_006359948.2, XM_006345737.2, XM_006367963.2, XM_006351735.2, XM_006351737.2, XM_006365510.2, XM_006365498.2, XM_006360064.2	0
IPR040079 (Glutathione Transferase family)	3.86264e-07	1	18	41	0		18	XM_006362521.2, XM_006366716.2, XM_006362519.2, XM_006366434.2, XM_006367615.2, XM_006338944.2, XM_006360625.2, XM_006367602.2, XM_006366714.2, XM_006367606.2, XM_006367610.2, XM_006367613.2, XM_006354512.2, XM_015303064.1, XM_006367607.2, XM_006362520.2, XM_006345865.2, XM_015311926.1
IPR015422 (Pyridoxal phosphate-dependent transferase domain 1)	0.000110088	0.999969	18	63	8	XM_006349853.2, XM_006357552.2, XM_006357021.2, XM_006359999.2, XM_006344386.2, XM_006349714.2, XM_006343869.2, NM_001288557.1	10	XM_006357812.2, XM_006343722.2, XM_006366150.2, XM_006362760.2, XM_006362761.2, XM_006358807.2, XM_006339567.1, NM_001288332.1, XM_015313649.1, XM_015310305.1
IPR036047 (F-box-like domain superfamily)	0.999584	0.000912184	17	311	12	XM_006362207.2, XM_015306930.1, XM_006351619.2, XM_015310589.1, XM_006359315.2, XM_006365317.2, XM_006356359.2, XM_006351620.2, XM_015312296.1, XM_006343204.2, XM_006362208.2, XM_006339401.2	5	XM_006345165.2, XM_006358211.2, XM_006343046.2, XM_006362937.2, XM_006344640.2
IPR016140 (Bifunctional inhibitor/plant lipid transfer protein/seed storage helical domain)	2.10372e-06	1	16	35	8	XM_006347831.2, XM_006359077.2, XM_006366681.2, XM_006353616.2, XM_006345157.2, XM_006354094.2, XM_006355415.2, XM_006342732.2	8	XM_015304397.1, XM_006360710.2, XM_015305400.1, XM_006356952.2, XM_006367332.2, XM_006355438.2, NM_001288098.1, XM_006367333.2
IPR036312 (Bifunctional inhibitor/plant lipid transfer protein/seed storage helical domain superfamily)	1.11996e-05	0.999998	16	39	8	XM_006347831.2, XM_006359077.2, XM_006366681.2, XM_006353616.2, XM_006345157.2, XM_006354094.2, XM_006355415.2, XM_006342732.2	8	XM_015304397.1, XM_006360710.2, XM_015305400.1, XM_006356952.2, XM_006367332.2, XM_006355438.2, NM_001288098.1, XM_006367333.2
IPR017871 (ABC transporter, conserved site)	5.66609e-07	1	15	41	4	XM_006351699.2, XM_006352886.2, XM_006362715.2, XM_006345698.2	11	XM_006345047.1, XM_006350547.2, XM_015310150.1, XM_006355517.2, XM_015312539.1, XM_006366086.2, XM_006345049.1, XM_006350546.2, XM_006355761.2, XM_006345048.2, XM_006338400.2
IPR001296 (Glycosyl transferase, family 1)	6.00958e-08	1	14	28	10	NM_001287989.1, XM_015307085.1, XM_015307087.1, XM_006343701.2, XM_015307083.1, XM_006360882.2, XM_015307084.1, XM_006348406.2, XM_006343700.2, XM_015307086.1	4	NM_001287982.1, XM_015311444.1, NM_001288357.1, XM_006353704.2
IPR000873 (AMP-dependent synthetase/ligase)	2.47017e-07	1	14	29	7	XM_006365428.2, XM_006353234.1, XM_006365427.2, XM_006349768.2, XM_006365426.2, XM_006347513.2, XM_006355331.2	7	XM_006355728.2, XM_006350392.2, XM_006348124.2, XM_006349108.2, XM_006343248.2, XM_015309492.1, XM_006363254.2
IPR042099 (AMP-dependent synthetase-like superfamily)	2.47017e-07	1	14	29	7	XM_006365428.2, XM_006353234.1, XM_006365427.2, XM_006349768.2, XM_006365426.2, XM_006347513.2, XM_006355331.2	7	XM_006355728.2, XM_006350392.2, XM_006348124.2, XM_006349108.2, XM_006343248.2, XM_015309492.1, XM_006363254.2
IPR004046 (Glutathione S-transferase, C-terminal)	3.12722e-05	0.999994	14	35	0		14	XM_006366434.2, XM_006367615.2, XM_006338944.2, XM_006355737.2, XM_006367612.2, XM_006367602.2, XM_006365339.2, XM_006367606.2, XM_006367610.2, XM_006367613.2, XM_006354512.2, XM_006367607.2, XM_015311926.1, XM_006367611.2
IPR000109 (Proton-dependent oligopeptide transporter family)	0.000622012	0.999836	13	45	6	XM_006358293.2, XM_006356692.2, XM_006351958.2, XM_006355887.2, XM_006354548.2, XM_006366683.2	7	XM_006359533.2, XM_006341274.2, XM_006357190.1, XM_006359399.2, XM_006344224.2, XM_006365704.2, XM_006367000.2
IPR011527 (ABC transporter type 1, transmembrane domain)	1.90857e-10	1	12	18	1	XM_006352886.2	11	XM_006345047.1, XM_006350547.2, XM_015310150.1, XM_006355517.2, XM_015312539.1, XM_006366086.2, XM_006345049.1, XM_006350546.2, XM_006355761.2, XM_006345048.2, XM_006338400.2
IPR036640 (ABC transporter type 1, transmembrane domain superfamily)	1.90857e-10	1	12	18	1	XM_006352886.2	11	XM_006345047.1, XM_006350547.2, XM_015310150.1, XM_006355517.2, XM_015312539.1, XM_006366086.2, XM_006345049.1, XM_006350546.2, XM_006355761.2, XM_006345048.2, XM_006338400.2
IPR025110 (AMP-binding enzyme, C-terminal domain)	1.20366e-07	1	12	20	7	XM_006365428.2, XM_006353234.1, XM_006365427.2, XM_006349768.2, XM_006365426.2, XM_006347513.2, XM_006355331.2	5	XM_006355728.2, XM_006350392.2, XM_006348124.2, XM_006343248.2, XM_006363254.2
IPR008949 (Isoprenoid synthase domain superfamily)	3.10677e-05	0.999995	12	29	9	XM_006348121.2, XM_006348122.2, XM_015303589.1, XM_015309093.1, XM_006367774.2, XM_015303591.1, XM_006343240.2, XM_006348288.2, XM_015303590.1	3	XM_006367499.2, XM_006365872.2, XM_006363703.2
IPR002068 (Alpha crystallin/Hsp20 domain)	0.000794633	0.999805	12	35	9	XM_006339958.2, XM_006360759.2, XM_006351545.2, XM_006360758.2, XM_006360760.2, XM_006341702.2, XM_015315003.1, XM_006342843.2, XM_006360757.2	3	XM_006355398.2, XM_006350741.2, XM_006348923.2
IPR020845 (AMP-binding, conserved site)	1.43698e-05	0.999998	11	25	5	XM_006365428.2, XM_006353234.1, XM_006365427.2, XM_006365426.2, XM_006347513.2	6	XM_006355728.2, XM_006350392.2, XM_006348124.2, XM_006349108.2, XM_015309492.1, XM_006363254.2
IPR001789 (Signal transduction response regulator, receiver domain)	0.000220476	0.999956	11	36	4	XM_015315153.1, XM_006361109.2, XM_006361110.2, XM_006352566.2	7	XM_006345824.2, XM_006351214.2, XM_006354988.2, XM_006358682.2, XM_015313344.1, XM_006347454.2, XM_006350618.2
IPR011006 (CheY-like superfamily)	0.000220476	0.999956	11	36	4	XM_015315153.1, XM_006361109.2, XM_006361110.2, XM_006352566.2	7	XM_006345824.2, XM_006351214.2, XM_006354988.2, XM_006358682.2, XM_015313344.1, XM_006347454.2, XM_006350618.2
IPR001810 (F-box domain)	0.999985	4.55041e-05	11	275	7	XM_006362207.2, XM_006351619.2, XM_015310589.1, XM_006356359.2, XM_006351620.2, XM_006362208.2, XM_006339401.2	4	XM_006345165.2, XM_006358211.2, XM_006362937.2, XM_006344640.2
IPR000232 (Heat shock factor (HSF)-type, DNA-binding)	4.84928e-06	1	10	18	1	XM_006357646.2	9	XM_015313781.1, XM_006351193.2, XM_006339839.2, XM_006351520.2, XM_006350116.2, XM_006353394.2, XM_006351519.2, XM_015313782.1, XM_006358030.2
IPR027725 (Heat shock transcription factor family)	4.84928e-06	1	10	18	1	XM_006357646.2	9	XM_015313781.1, XM_006351193.2, XM_006339839.2, XM_006351520.2, XM_006350116.2, XM_006353394.2, XM_006351519.2, XM_015313782.1, XM_006358030.2
IPR011701 (Major facilitator superfamily)	5.98411e-05	0.999992	10	23	3	XM_015314149.1, XM_006358795.2, XM_006359436.2	7	XM_006347624.2, XM_006359451.2, XM_006345932.2, XM_006339025.2, XM_006360825.2, XM_006347622.2, XM_006347623.2
IPR008930 (Terpenoid cyclases/protein prenyltransferase alpha-alpha toroid)	1.92977e-05	0.999998	9	17	6	XM_015304186.1, XM_015303589.1, XM_006367774.2, XM_015303591.1, XM_015303590.1, XM_006364828.2	3	XM_006367499.2, XM_006365872.2, XM_006363703.2
IPR003480 (Transferase)	0.000847021	0.999842	9	24	5	XM_006366360.2, XM_006362454.2, XM_015304109.1, XM_006353202.2, XM_015315031.1	4	XM_006355597.2, XM_006355599.2, XM_006362988.2, XM_006367360.2
IPR031107 (Small heat shock protein HSP20)	0.000917711	0.999832	9	22	8	XM_006339958.2, XM_006360759.2, XM_006351545.2, XM_006360758.2, XM_006360760.2, XM_015315003.1, XM_006342843.2, XM_006360757.2	1	XM_006350741.2
IPR012677 (Nucleotide-binding alpha-beta plait domain superfamily)	1	1.56489e-07	9	316	6	XM_006362959.2, XM_015303277.1, XM_006340393.1, XM_006362958.2, XM_006349016.2, XM_006344530.2	3	XM_015309657.1, XM_015305269.1, XM_006347415.2
IPR035979 (RNA-binding domain superfamily)	1	1.71113e-07	9	318	6	XM_006362959.2, XM_015303277.1, XM_006340393.1, XM_006362958.2, XM_006349016.2, XM_006344530.2	3	XM_015309657.1, XM_015305269.1, XM_006347415.2
IPR000504 (RNA recognition motif domain)	1	4.11865e-07	9	306	6	XM_006362959.2, XM_015303277.1, XM_006340393.1, XM_006362958.2, XM_006349016.2, XM_006344530.2	3	XM_015309657.1, XM_015305269.1, XM_006347415.2
IPR006068 (Cation-transporting P-type ATPase, C-terminal)	8.42253e-08	1	8	13	7	XM_006339683.2, XM_006339681.2, XM_006339682.2, XM_015312435.1, XM_015312441.1, XM_015312444.1, XM_015312446.1	1	XM_006361991.2
IPR001024 (PLAT/LH2 domain)	6.33954e-07	1	8	11	0		8	XM_006359857.2, XM_006359858.2, XM_006359859.2, XM_006359856.2, XM_006359855.2, XM_015306272.1, XM_006344524.2, XM_006341677.2
IPR011835 (Bacterial/plant glycogen synthase)	1.37013e-06	1	8	11	8	NM_001287989.1, XM_015307085.1, XM_015307087.1, XM_006343701.2, XM_015307083.1, XM_015307084.1, XM_006343700.2, XM_015307086.1	0
IPR013534 (Starch synthase, catalytic domain)	1.37013e-06	1	8	11	8	NM_001287989.1, XM_015307085.1, XM_015307087.1, XM_006343701.2, XM_015307083.1, XM_015307084.1, XM_006343700.2, XM_015307086.1	0
IPR004014 (Cation-transporting P-type ATPase, N-terminal)	1.82472e-06	1	8	17	7	XM_006339683.2, XM_006339681.2, XM_006339682.2, XM_015312435.1, XM_015312441.1, XM_015312444.1, XM_015312446.1	1	XM_006361991.2
IPR039421 (Type I protein exporter)	2.65141e-06	1	8	14	1	XM_006352886.2	7	XM_006345047.1, XM_006355517.2, XM_015312539.1, XM_006345049.1, XM_006355761.2, XM_006345048.2, XM_006338400.2
IPR036392 (PLAT/LH2 domain superfamily)	5.99298e-06	1	8	13	0		8	XM_006359857.2, XM_006359858.2, XM_006359859.2, XM_006359856.2, XM_006359855.2, XM_015306272.1, XM_006344524.2, XM_006341677.2
IPR018303 (P-type ATPase, phosphorylation site)	5.11509e-05	0.999994	8	26	7	XM_006339683.2, XM_006339681.2, XM_006339682.2, XM_015312435.1, XM_015312441.1, XM_015312444.1, XM_015312446.1	1	XM_006361991.2
IPR001757 (P-type ATPase)	7.46284e-05	0.999991	8	27	7	XM_006339683.2, XM_006339681.2, XM_006339682.2, XM_015312435.1, XM_015312441.1, XM_015312444.1, XM_015312446.1	1	XM_006361991.2
IPR008250 (P-type ATPase, A domain superfamily)	7.46284e-05	0.999991	8	27	7	XM_006339683.2, XM_006339681.2, XM_006339682.2, XM_015312435.1, XM_015312441.1, XM_015312444.1, XM_015312446.1	1	XM_006361991.2
IPR023298 (P-type ATPase, transmembrane domain superfamily)	7.46284e-05	0.999991	8	27	7	XM_006339683.2, XM_006339681.2, XM_006339682.2, XM_015312435.1, XM_015312441.1, XM_015312444.1, XM_015312446.1	1	XM_006361991.2
IPR023299 (P-type ATPase, cytoplasmic domain N)	7.46284e-05	0.999991	8	27	7	XM_006339683.2, XM_006339681.2, XM_006339682.2, XM_015312435.1, XM_015312441.1, XM_015312444.1, XM_015312446.1	1	XM_006361991.2
IPR005804 (Fatty acid desaturase domain)	0.000159353	0.999982	8	16	3	XM_006364158.2, XM_006358589.2, XM_006343597.2	5	XM_006360937.2, XM_006365738.2, XM_006366095.2, XM_015308371.1, XM_006365739.2
IPR000907 (Lipoxygenase)	9.2558e-09	1	7	7	0		7	XM_006359857.2, XM_006359858.2, XM_006359859.2, XM_006359856.2, XM_006359855.2, XM_015306272.1, XM_006341677.2
IPR001246 (Lipoxygenase, plant)	9.2558e-09	1	7	7	0		7	XM_006359857.2, XM_006359858.2, XM_006359859.2, XM_006359856.2, XM_006359855.2, XM_015306272.1, XM_006341677.2
IPR013819 (Lipoxygenase, C-terminal)	9.2558e-09	1	7	7	0		7	XM_006359857.2, XM_006359858.2, XM_006359859.2, XM_006359856.2, XM_006359855.2, XM_015306272.1, XM_006341677.2
IPR020833 (Lipoxygenase, iron binding site)	9.2558e-09	1	7	7	0		7	XM_006359857.2, XM_006359858.2, XM_006359859.2, XM_006359856.2, XM_006359855.2, XM_015306272.1, XM_006341677.2
IPR020834 (Lipoxygenase, conserved site)	9.2558e-09	1	7	7	0		7	XM_006359857.2, XM_006359858.2, XM_006359859.2, XM_006359856.2, XM_006359855.2, XM_015306272.1, XM_006341677.2
IPR027433 (Lipoxygenase, domain 3)	9.2558e-09	1	7	7	0		7	XM_006359857.2, XM_006359858.2, XM_006359859.2, XM_006359856.2, XM_006359855.2, XM_015306272.1, XM_006341677.2
IPR036226 (Lipoxigenase, C-terminal domain superfamily)	9.2558e-09	1	7	7	0		7	XM_006359857.2, XM_006359858.2, XM_006359859.2, XM_006359856.2, XM_006359855.2, XM_015306272.1, XM_006341677.2
IPR039928 (LNK family)	2.13281e-07	1	7	7	7	XM_006359219.2, XM_006359222.2, XM_015308899.1, XM_006347616.2, XM_006359221.2, XM_006359218.2, XM_006359220.2	0
IPR034741 (Terpene cyclase-like 1, C-terminal domain)	1.62686e-06	1	7	8	4	XM_015303589.1, XM_006367774.2, XM_015303591.1, XM_015303590.1	3	XM_006367499.2, XM_006365872.2, XM_006363703.2
IPR001906 (Terpene synthase, N-terminal domain)	1.67818e-05	0.999999	7	10	4	XM_015303589.1, XM_006367774.2, XM_015303591.1, XM_015303590.1	3	XM_006367499.2, XM_006365872.2, XM_006363703.2
IPR005630 (Terpene synthase, metal-binding domain)	1.67818e-05	0.999999	7	10	4	XM_015303589.1, XM_006367774.2, XM_015303591.1, XM_015303590.1	3	XM_006367499.2, XM_006365872.2, XM_006363703.2
IPR036965 (Terpene synthase, N-terminal domain superfamily)	1.67818e-05	0.999999	7	10	4	XM_015303589.1, XM_006367774.2, XM_015303591.1, XM_015303590.1	3	XM_006367499.2, XM_006365872.2, XM_006363703.2
IPR000326 (Phosphatidic acid phosphatase type 2/haloperoxidase)	0.000467143	0.999948	7	14	2	XM_015308617.1, XM_006346906.2	5	XM_006344114.2, XM_006344115.2, XM_006344113.2, XM_006344112.2, XM_015307284.1
IPR036938 (Phosphatidic acid phosphatase type 2/haloperoxidase superfamily)	0.000467143	0.999948	7	14	2	XM_015308617.1, XM_006346906.2	5	XM_006344114.2, XM_006344115.2, XM_006344113.2, XM_006344112.2, XM_015307284.1
IPR027923 (Hydrophobic seed protein domain)	0.000819147	0.999899	7	14	5	XM_006347831.2, XM_006366681.2, XM_006353616.2, XM_006345157.2, XM_006355415.2	2	XM_006356952.2, XM_006355438.2
IPR040217 (ACT domain-containing protein ACR1-12)	0.000982452	0.999866	7	16	4	XM_015313062.1, XM_006358304.2, XM_006367465.2, XM_006356654.2	3	XM_006354320.2, XM_006354319.2, XM_006361411.2
IPR004294 (Carotenoid oxygenase)	1.06488e-05	1	6	7	2	XM_006359904.2, XM_006361218.2	4	XM_015314546.1, XM_006359715.2, XM_015314545.1, XM_006359714.2
IPR000172 (Glucose-methanol-choline oxidoreductase, N-terminal)	3.01482e-05	0.999999	6	8	4	XM_006358793.2, XM_006342922.2, XM_015306753.1, XM_006342921.2	2	XM_006354401.2, XM_006354402.1
IPR007867 (Glucose-methanol-choline oxidoreductase, C-terminal)	3.01482e-05	0.999999	6	8	4	XM_006358793.2, XM_006342922.2, XM_015306753.1, XM_006342921.2	2	XM_006354401.2, XM_006354402.1
IPR022251 (Protein of unknown function wound-induced)	0.000135671	0.999994	6	8	0		6	XM_006367594.1, XM_006357474.2, XM_006360060.2, XM_006357480.2, XM_006357476.2, XM_006357477.2
IPR016679 (Transcription factor, GATA, plant)	0.000335173	0.999976	6	10	5	XM_006345731.2, XM_006345732.2, XM_006345730.2, XM_015308050.1, XM_006345729.2	1	XM_006347854.2
IPR016024 (Armadillo-type fold)	0.999917	0.000302427	6	221	6	XM_006364573.2, XM_006364572.2, XM_006360354.2, XM_006362103.2, XM_006364574.2, XM_006346337.2	0
IPR042057 (Plant lipoxygenase, PLAT/LH2 domain)	1.59907e-06	1	5	5	0		5	XM_006359857.2, XM_006359858.2, XM_006359859.2, XM_006359856.2, XM_006359855.2
IPR039672 (Lactose permease-like)	1.56481e-05	1	5	5	5	XM_006359075.2, XM_006359072.2, XM_006359073.2, XM_006359074.2, XM_015314289.1	0
IPR000368 (Sucrose synthase)	7.40461e-05	0.999998	5	7	1	XM_006360882.2	4	NM_001287982.1, XM_015311444.1, NM_001288357.1, XM_006353704.2
IPR001095 (Acetyl-CoA carboxylase, alpha subunit)	0.000272947	0.999987	5	8	5	XM_006339478.2, XM_006339476.2, XM_006339479.2, XM_015311682.1, XM_015311683.1	0
IPR011763 (Acetyl-coenzyme A carboxyltransferase, C-terminal)	0.000405836	0.999976	5	9	5	XM_006339478.2, XM_006339476.2, XM_006339479.2, XM_015311682.1, XM_015311683.1	0
IPR001606 (ARID DNA-binding domain)	0.000482536	0.999973	5	8	5	XM_015305094.1, XM_015305091.1, XM_015305092.1, XM_015305093.1, XM_006366790.2	0
IPR036431 (ARID DNA-binding domain superfamily)	0.000482536	0.999973	5	8	5	XM_015305094.1, XM_015305091.1, XM_015305092.1, XM_015305093.1, XM_006366790.2	0
IPR001781 (Zinc finger, LIM-type)	0.000774984	0.999952	5	8	4	XM_006338208.2, XM_006338207.2, XM_015306434.1, XM_006338209.2	1	XM_006342605.2
IPR006502 (Protein of unknown function PDDEXK-like)	0.000924497	0.99994	5	8	5	XM_006344030.2, XM_015315215.1, XM_006346970.2, XM_006346971.2, XM_006362094.2	0
IPR026953 (Callose synthase)	2.39828e-06	1	4	4	0		4	XM_015311686.1, XM_006354135.2, XM_006354134.2, XM_015311685.1
IPR023175 (Vacuolar protein sorting-associate protein Vta1/Callose synthase, N-terminal)	4.26149e-05	1	4	5	0		4	XM_015311686.1, XM_006354135.2, XM_006354134.2, XM_015311685.1
IPR039431 (Vta1/callose synthase, N-terminal)	4.26149e-05	1	4	5	0		4	XM_015311686.1, XM_006354135.2, XM_006354134.2, XM_015311685.1
IPR026899 (1,3-beta-glucan synthase subunit FKS1-like, domain-1)	7.70239e-05	0.999998	4	7	0		4	XM_015311686.1, XM_006354135.2, XM_006354134.2, XM_015311685.1
IPR022087 (Protein DA1-like)	0.000120147	1	4	4	4	XM_006338208.2, XM_006338207.2, XM_015306434.1, XM_006338209.2	0
IPR019791 (Haem peroxidase, animal-type)	0.000123155	1	4	4	0		4	XM_006341497.2, XM_006338473.2, XM_006338476.2, XM_006338474.2
IPR034815 (Alpha-dioxygenase)	0.000123155	1	4	4	0		4	XM_006341497.2, XM_006338473.2, XM_006338476.2, XM_006338474.2
IPR037120 (Haem peroxidase domain superfamily, animal type)	0.000123155	1	4	4	0		4	XM_006341497.2, XM_006338473.2, XM_006338476.2, XM_006338474.2
IPR002060 (Squalene/phytoene synthase)	0.000144111	1	4	4	4	XM_006348121.2, XM_006348122.2, XM_015309093.1, XM_006343240.2	0
IPR019845 (Squalene/phytoene synthase, conserved site)	0.000144111	1	4	4	4	XM_006348121.2, XM_006348122.2, XM_015309093.1, XM_006343240.2	0
IPR033904 (Trans-Isoprenyl Diphosphate Synthases, head-to-head)	0.000144111	1	4	4	4	XM_006348121.2, XM_006348122.2, XM_015309093.1, XM_006343240.2	0
IPR016639 (Glutathione S-transferase Omega/GSH)	0.000172868	1	4	4	0		4	XM_006362521.2, XM_006362519.2, XM_015303064.1, XM_006362520.2
IPR002816 (TraB family)	0.000192346	1	4	4	4	XM_006353310.2, XM_006353311.2, XM_006353309.2, XM_015311314.1	0
IPR003440 (Glycosyl transferase, family 48)	0.000210808	0.999993	4	8	0		4	XM_015311686.1, XM_006354135.2, XM_006354134.2, XM_015311685.1
IPR012132 (Glucose-methanol-choline oxidoreductase)	0.000577393	0.999987	4	5	4	XM_006358793.2, XM_006342922.2, XM_015306753.1, XM_006342921.2	0
IPR021410 (The fantastic four family)	0.000776195	0.99998	4	5	2	XM_006362818.2, XM_006340380.2	2	XM_015305517.1, XM_015305516.1
IPR012820 (Sucrose synthase, plant/cyanobacteria)	0.000782193	0.99997	4	6	0		4	NM_001287982.1, XM_015311444.1, NM_001288357.1, XM_006353704.2
IPR006706 (Extensin domain)	0.000807885	0.999979	4	5	0		4	XM_006362755.2, XM_006362771.2, XM_006362756.2, XM_006362757.2
IPR006917 (SOUL haem-binding protein)	0.000948973	0.999975	4	5	4	XM_006366795.2, XM_006338936.2, XM_006366796.2, XM_006338937.2	0
IPR011256 (Regulatory factor, effector binding domain superfamily)	0.000948973	0.999975	4	5	4	XM_006366795.2, XM_006338936.2, XM_006366796.2, XM_006338937.2	0
IPR011989 (Armadillo-like helical)	0.999972	0.000160283	3	165	3	XM_006360354.2, XM_006362103.2, XM_006346337.2	0
IPR002182 (NB-ARC)	0.999944	0.000305177	3	209	3	XM_015310321.1, XM_015304558.1, XM_015304559.1	0
IPR005225 (Small GTP-binding protein domain)	0.999998	3.10419e-05	1	108	0		1	XM_006338574.2
IPR029071 (Ubiquitin-like domain superfamily)	1	8.01226e-06	0	101	0		0
IPR017451 (F-box associated interaction domain)	1	2.52169e-05	0	95	0		0
IPR016135 (Ubiquitin-conjugating enzyme/RWD-like)	1	0.000189296	0	67	0		0
IPR000626 (Ubiquitin domain)	1	0.000357168	0	69	0		0
IPR000608 (Ubiquitin-conjugating enzyme E2)	1	0.000550694	0	58	0		0

## Sheet: goseq_kegg_genes
category	over_represented_pvalue	under_represented_pvalue	numDEInCat	numInCat	down_s	down_genes	up_s	up_genes
path:sot01100 (Metabolic pathways)	5.36839e-23	1	406	2691	195	XM_006340616.2, XM_006362953.2, XM_015307577.1, XM_006364340.2, XM_006365428.2, XM_006364693.2, XM_006349853.2, XM_006366215.2, XM_006364530.2, XM_015303084.1, XM_006357552.2, XM_006352583.2, XM_006350126.2, XM_006364694.2, NM_001288361.1, XM_006358512.2, XM_006341351.2, XM_015315315.1, NM_001288438.1, XM_015304492.1, XM_015304491.1, XM_015309937.1, XM_006340635.2, XM_006365499.2, XM_006353234.1,…	211	XM_006366460.2, NM_001288199.1, XM_015305632.1, XM_006349761.2, XM_015310932.1, XM_006360859.2, NM_001318611.1, XM_015314153.1, XM_006367316.2, XM_006340546.2, XM_006366085.2, XM_006358894.2, XM_006339030.2, XM_006353426.2, XM_006360793.1, XM_006338920.2, XM_015307435.1, XM_006338992.2, XM_006342613.2, XM_006347657.2, NM_001287982.1, XM_006353084.2, XM_015304410.1, XM_006358593.2, XM_006366716.2,…
path:sot01110 (Biosynthesis of secondary metabolites)	2.16822e-19	1	240	1352	125	XM_006340616.2, XM_006364340.2, XM_006364693.2, XM_006349853.2, XM_006340290.2, XM_006366215.2, XM_006364530.2, XM_015303084.1, XM_006357552.2, XM_006352583.2, XM_006350126.2, XM_006364694.2, NM_001288361.1, XM_006358512.2, XM_006341351.2, NM_001288438.1, XM_006340635.2, NM_001287989.1, XM_006354732.2, XM_006350728.2, XM_006365852.2, NM_001318671.1, XM_006349430.2, XM_015307085.1, XM_015304186.1,…	115	NM_001288199.1, XM_006349761.2, XM_015310932.1, XM_015314153.1, XM_006340546.2, XM_006366085.2, XM_006344114.2, XM_006338920.2, XM_015307435.1, XM_006342613.2, XM_006347657.2, XM_006353084.2, XM_015304410.1, XM_006358593.2, XM_006360591.1, XM_006359111.2, XM_006347818.2, NM_001318602.1, XM_006344115.2, XM_015302885.1, XM_006350146.2, XM_006356612.2, XM_006356272.2, XM_006338408.2, XM_006344113.2,…
path:sot04075 (Plant hormone signal transduction)	0.000166457	0.999911	57	334	34	XM_006343042.2, XM_006366503.2, XM_006362856.2, XM_006342436.2, XM_015303226.1, XM_006359553.2, XM_015310928.1, XM_006359552.2, XM_015308829.1, XM_015309650.1, XM_006359647.1, XM_006352344.2, XM_006359556.2, NM_001297630.1, XM_006362855.2, XM_006362642.1, XM_006349678.2, XM_006350599.2, XM_015310881.1, XM_006359655.2, XM_006362849.2, XM_006364553.2, XM_015303227.1, NM_001288102.1, XM_006365864.2,…	23	XM_006345824.2, XM_006351214.2, XM_006345165.2, XM_006344933.2, XM_006355578.2, XM_006360316.2, XM_006341967.2, XM_006354988.2, XM_006358682.2, XM_006341964.2, XM_006358270.2, XM_006368094.2, XM_006356412.2, XM_006358211.2, XM_015313344.1, XM_006361069.2, XM_006339019.2, XM_015303463.1, XM_006350618.2, XM_006367031.2, XM_006367027.2, XM_006344520.2, XM_006338162.2
path:sot00940 (Phenylpropanoid biosynthesis)	8.88697e-16	1	56	162	25	XM_006340290.2, XM_006366215.2, XM_006341351.2, XM_006340635.2, XM_006367504.2, XM_006346299.2, XM_006356187.1, XM_006346334.2, XM_006340292.2, XM_006340293.2, XM_006343977.2, XM_015303433.1, XM_006347513.2, XM_006350825.1, NM_001287972.1, XM_015309112.1, XM_006346930.2, XM_006341285.2, XM_015308845.1, XM_006340291.2, XM_006364715.2, XM_006366431.2, XM_006356514.2, XM_006348168.2, XM_015304968.1	31	XM_006347657.2, XM_006358593.2, XM_006360591.1, XM_006359111.2, XM_015302885.1, XM_006350146.2, XM_006364713.2, XM_006365264.2, XM_006348054.1, XM_006343211.2, XM_015304568.1, XM_015305963.1, XM_006365295.2, XM_015315480.1, XM_006346326.2, XM_006358986.2, XM_015302878.1, XM_015302882.1, XM_006361066.2, XM_006365297.2, XM_006340609.2, XM_006340608.2, XM_006365294.2, XM_006361064.2, XM_015305857.1,…
path:sot00480 (Glutathione metabolism)	3.30719e-12	1	43	124	1	XM_006361704.2	42	XM_006338992.2, XM_006366716.2, XM_006359954.2, XM_006366434.2, XM_006367615.2, XM_006338944.2, XM_006360298.2, XM_006360297.2, NM_001318652.1, XM_006353446.2, XM_006355737.2, XM_006360625.2, XM_006367612.2, XM_006367602.2, XM_006357518.2, XM_006351836.2, XM_006365339.2, XM_006366714.2, XM_006367605.2, XM_006361818.2, XM_006350040.2, XM_006367606.2, NM_001288534.1, XM_006355738.2, XM_006367604.2,…
path:sot00500 (Starch and sucrose metabolism)	1.85812e-06	0.999999	39	186	19	NM_001287989.1, XM_015307085.1, XM_015307087.1, XM_006343701.2, XM_006343977.2, XM_015307083.1, XM_006360882.2, XM_015309112.1, NM_001287886.1, XM_006340834.2, XM_006361941.2, XM_006360516.2, XM_015307084.1, XM_006360533.1, XM_006366431.2, XM_006354826.2, XM_006343700.2, XM_015307086.1, XM_006348168.2	20	NM_001288199.1, XM_006347657.2, NM_001287982.1, XM_006359111.2, XM_015302885.1, XM_006350146.2, XM_006347240.2, XM_006353177.2, XM_015311444.1, NM_001288357.1, XM_015302878.1, XM_006353704.2, XM_015311367.1, XM_015302882.1, XM_006361066.2, XM_006353434.2, XM_006361064.2, NM_001288308.1, XM_006357203.2, XM_006353435.2
path:sot00196 (Photosynthesis - antenna proteins)	2.88714e-24	1	31	36	31	XM_006362953.2, XM_015315315.1, XM_015304492.1, XM_015304491.1, XM_006365499.2, XM_006345739.2, NM_001318687.1, XM_006356018.2, XM_006354712.2, XM_006356012.2, NM_001288127.1, XM_006363963.2, XM_006352454.2, XM_006356015.2, XM_006349938.2, XM_006349927.2, NM_001318625.1, XM_006351951.2, XM_006359948.2, XM_006345737.2, XM_006356011.2, XM_006367963.2, XM_006351735.2, XM_006351737.2, XM_006365510.2,…	0
path:sot04712 (Circadian rhythm - plant)	2.57249e-08	1	22	70	13	XM_006351135.2, XM_015310919.1, XM_015310727.1, XM_006358147.2, XM_006355672.2, XM_006351910.2, XM_006352321.2, XM_015310918.1, XM_015310999.1, XM_006352561.2, XM_006360207.2, XM_015310728.1, XM_006352566.2	9	XM_006361554.2, XM_006358978.2, NM_001287968.1, XM_006361555.2, XM_015303635.1, XM_006347454.2, XM_006364516.2, XM_006358977.2, XM_006363980.2
path:sot02010 (ABC transporters)	3.07504e-14	1	18	38	1	XM_006352886.2	17	XM_006354928.2, XM_015312112.1, XM_006354931.2, XM_006354927.2, XM_006350547.2, XM_006354929.2, XM_015312113.1, XM_015310150.1, XM_015312114.1, XM_006355517.2, XM_015312539.1, XM_006350546.2, XM_006355761.2, XM_015312116.1, XM_015312115.1, XM_006354930.2, XM_006338400.2
path:sot00460 (Cyanoamino acid metabolism)	5.43838e-06	0.999999	18	53	7	XM_006349853.2, XM_006343977.2, XM_015309112.1, XM_006354780.2, XM_006366431.2, NM_001288557.1, XM_006348168.2	11	XM_006347657.2, XM_006359111.2, XM_015302885.1, XM_006350146.2, NM_001318691.1, XM_006353446.2, XM_015302878.1, XM_015302882.1, XM_006361066.2, XM_006361064.2, XM_015312023.1
path:sot00592 (alpha-Linolenic acid metabolism)	1.63962e-05	0.999996	17	55	2	XM_006354337.1, XM_006351222.2	15	XM_006349761.2, XM_015310932.1, XM_006338920.2, NM_001288151.1, XM_006340150.2, XM_006341497.2, XM_015306272.1, XM_006338473.2, XM_006349386.2, XM_006356236.2, XM_006338921.2, XM_006338476.2, XM_006339277.2, XM_006338474.2, XM_006341677.2
path:sot00902 (Monoterpenoid biosynthesis)	5.9768e-06	0.999999	12	25	3	XM_015311651.1, XM_006351666.2, XM_015311649.1	9	XM_006353084.2, NM_001318602.1, XM_006353083.2, XM_006359511.2, XM_006364585.2, XM_015305285.1, XM_006339978.2, XM_015305286.1, XM_006367119.2
path:sot00945 (Stilbenoid, diarylheptanoid and gingerol biosynthesis)	6.35934e-05	0.999989	12	30	5	XM_006341351.2, XM_006346334.2, XM_006350825.1, XM_006364715.2, XM_006356514.2	7	XM_006360591.1, XM_006364713.2, XM_006366236.2, XM_006346206.2, XM_015305857.1, XM_006343571.2, NM_001288554.1
path:sot04144 (Endocytosis)	0.999713	0.000753766	11	252	6	XM_006348942.2, XM_006367327.2, XM_006341352.2, XM_006348943.2, XM_006365643.2, XM_006356199.1	5	XM_015314153.1, XM_015311880.1, XM_015314152.1, XM_006354382.2, XM_006363060.2
path:sot00909 (Sesquiterpenoid and triterpenoid biosynthesis)	8.10567e-05	0.999988	10	24	9	XM_006364340.2, XM_015304186.1, XM_015315432.1, XM_015303589.1, XM_015303591.1, XM_006364097.2, XM_015313953.1, XM_015303590.1, XM_006364828.2	1	XM_006363703.2
path:sot00591 (Linoleic acid metabolism)	8.45157e-05	0.999987	10	30	1	XM_006351222.2	9	XM_015310932.1, XM_006359857.2, XM_006359858.2, XM_006359859.2, XM_006359856.2, XM_006359855.2, XM_015306272.1, XM_006359860.2, XM_006341677.2
path:sot03040 (Spliceosome)	1	1.14815e-07	8	315	7	XM_006348942.2, XM_015315337.1, XM_006361488.2, XM_006341352.2, XM_006348943.2, XM_006365643.2, XM_006349016.2	1	XM_015309716.1
path:sot03018 (RNA degradation)	0.999947	0.000249086	4	173	2	XM_006344732.2, XM_006361037.2	2	XM_006348432.2, XM_015309716.1
path:sot03013 (RNA transport)	1	1.1927e-09	2	263	2	XM_015313156.1, XM_006344530.2	0
path:sot03015 (mRNA surveillance pathway)	1	4.17754e-08	2	226	1	XM_006347384.2	1	XM_006343520.2
path:sot03420 (Nucleotide excision repair)	0.999964	0.000263466	2	150	2	XM_006344544.2, XM_015311947.1	0
path:sot04070 (Phosphatidylinositol signaling system)	0.999972	0.000335493	1	113	0		1	XM_006366676.2
path:sot03430 (Mismatch repair)	0.99993	0.000769057	1	129	1	XM_015311947.1	0
path:sot03010 (Ribosome)	1	0	0	390	0		0
path:sot03008 (Ribosome biogenesis in eukaryotes)	1	2.76621e-05	0	104	0		0
path:sot03050 (Proteasome)	1	0.000208354	0	71	0		0
path:sot03022 (Basal transcription factors)	1	0.000525158	0	74	0		0
path:sot04130 (SNARE interactions in vesicular transport)	1	0.000978625	0	56	0		0
